# Supplementary material for: Bovine Derived in vitro Cultures Generate Heterogeneous Populations of Antigen Presenting Cells
Source: Front Immunol. 2019 Mar 29;10:612. doi: 10.3389/fimmu.2019.00612 (PMC6450137; doi:10.3389/fimmu.2019.00612)
Supplement: Supplementary file 3 [file Table_1.xlsx]

## Sheet: Sheet1
	Assay Name	Probe Sequence	Sense Primer	Anti-sense Primer
	Bt_CADM1	TCTGCGTCTGCTGCGTCATC	GGTACATACTTCACTCATG	CTCCTTCTGCATTGATTA
	Bt_ITGAM	CCTATGACCTGGCTCTGGACC	ACTGGGAGAAGGAGATAC	GCTGTTCTGTGTCTCATC
	Bt_CD205	TGTCCATCTCCTGTTCTAAGCACTC	GAGACTAAGAAAGAGGTCAA	GTTGGCACTCTGTATCTA
	Bt_CD64	ACACATCGGCAGGAGTATCTATCAC	TGGCATCTATCACTGCTC	CTCAGGTTGACCAGATTC
	Bt_ITGAE	AGCCTGTCTGTCTGTGGTCC	CAGGTCTCCTCTACTGAG	CAGAGCAGAGAGTGAAAG
	Bt_MerTK	ACACAGCCTTCAACCTCACCT	GAGAGCATGAATGTCACC	CAGGAACAGTCAGAACAG
	Bt_RNAs18	CAAGTCTGGTGCCAGCAGCC	GTCCACTTTAAATCCTTCC	GCAACTTTAATATACGCTATTG
